# Supplementary material for: Snapshots of a Non-Canonical RdRP in Action
Source: Viruses. 2021 Jun 28;13(7):1260. doi: 10.3390/v13071260 (PMC8310298; doi:10.3390/v13071260)
Supplement: Supplementary file 1 [file viruses-13-01260-s001.zip]

Archive with 2 entries (2 files):
- viruses-1249960supp.mp4
- viruses-1249960tabele.pdf
